# Supplementary material for: Health’s influence on alcohol use—a longitudinal study of working adults in Sweden
Source: Eur J Public Health. 2026 Mar 22;36(2):ckag037. doi: 10.1093/eurpub/ckag037 (PMC13017360; doi:10.1093/eurpub/ckag037)
Supplement: ckag037_Supplementary_Data [file ckag037_supplementary_data.zip]

Archive with 2 entries (2 files):
- ejph-2025-09-om-0786-File003.docx
- ejph-2025-09-om-0786-File004.tiff
